# Supplementary material for: Real-world insights from acute management of potassium disorders in diabetic ketoacidosis
Source: Front Endocrinol (Lausanne). 2025 Nov 3;16:1669400. doi: 10.3389/fendo.2025.1669400 (PMC12620269; doi:10.3389/fendo.2025.1669400)
Supplement: Supplementary file 2 [file DataSheet1.zip]

Archive with 4 entries (3 files):
- Appendix/Appendix 1.docx
- Appendix/Appendix 2.docx
- Appendix/Appendix Table 3.docx
- Appendix/
